# Supplementary material for: Precemtabart tocentecan, an anti-CEACAM5 antibody–drug conjugate, in metastatic colorectal cancer: a phase 1 trial
Source: Nat Med. 2025 Jul 30;31(10):3504–13. doi: 10.1038/s41591-025-03843-z (PMC12532702; doi:10.1038/s41591-025-03843-z)
Supplement: Supplementary file 3 — Statistical source data for Fig. 1 and Extended Data Fig. 1. [file 41591_2025_3843_MOESM3_ESM.xlsx]

## Sheet: Figure 1a
Figure 1a
	SK-CO-1 [%effect]										MKN-45 [%effect]										MDA-MB-231 [%effect]
concentration [M]	Precemtabart tocentecan (M9140)			Isotype control ADC			Exatecan			concentration [M]	Precemtabart tocentecan (M9140)			Isotype control ADC			Exatecan			concentration [M]	Precemtabart tocentecan (M9140)			Exatecan
1e-08	-96.1052	-96.6639	-95.9889				-97.0477	-97.3139	-97.5396	1e-07	-96.6601	-96.6312	-95.4515	-5.13599	-8.00684	-5.63818	-99.2004	-99.1791	-99.3477	1e-07	-69.3	-70.7	-66.8	-88.2	-87.8	-90
2.5e-09	-95.3863	-95.3995	-95.3429				-96.8067	-97.0942	-96.8473	2.5e-08	-92.94	-91.5397	-91.9051	-0.325184	-1.9759	0.82102	-97.7064	-97.8367	-97.0451	2.5e-08	-12.1	-16.9	-9.3	-85	-83.4	-87.1
6.25e-10	-93.639	-94.0262	-93.4563				-88.7972	-89.4907	-89.4625	6.25e-09	-85.2305	-88.489	-85.2917	-1.75162	-8.58002	-3.83634	-95.8238	-95.8742	-96.8657	6.25e-09	2.5	-1.4	4.6	-51.8	-52.2	-52.9
1.5625e-10	-67.1575	-66.4732	-68.6576				-7.03201	-18.0558	-26.5862	1.5625e-09	-75.2399	-74.9506	-71.1924	2.9248	-1.60066	12.8118	-87.9981	-90.0179	-86.9008	1.56e-09	6.2	-2	5.8	-20	-9.8	-11.3
3.9062e-11	-13.0579	-9.24313	-10.9269				-0.770302	-5.15602	-3.65611	3.9063e-10	-28.4925	-26.7508	-24.5237	3.53037	0.679973	5.3767	-5.79665	0.451572	4.70703	3.91e-10	5.4	-0.1	-0.4	-10.5	-0.3	-1.7
9.7656e-12	8.79424	0.212556	6.13373				13.5837	13.991	-2.63207	9.7656e-11	26.6045	13.4897	26.6399	25.5704	3.56788	14.195	8.06323	18.8481	5.70139	9.77e-11	5.4	3.6	0.2	-2.8	-1.8	-2.6
2.4414e-12	1.0694	-1.73355	3.15304				5.4208	9.63932	0.154453	2.4414e-11	6.53767	3.08203	14.2068	10.3343	-7.00897	8.31963	2.47893	-0.43399	9.49656	2.44e-11	2.6	0.2	-3.3	-4.4	-4.3	-1.4
6.1035e-13	16.9994	1.7083	14.9684				10.5805	6.72776	-5.99276	6.1035e-12	26.2607	9.05831	15.1639	6.46338	6.05404	16.045	9.49295	11.8959	6.08833	6.1e-12	4.6	3	5.8	-4.5	-3.6	-0.8
1.5259e-13	-0.494003	-10.1446	2.20132				1.39032	-7.21269	-9.10976	1.5259e-12	2.44794	3.03217	6.72919	5.41684	4.77655	1.72434	14.2588	3.3361	5.00101	1.53e-12	1.7	-3.4	1.7	-3.3	-3.7	-3.8
1e-07				5.0156	1.39695	4.91922
2.5e-08				13.9541	4.57115	24.0129
6.25e-09				14.272	4.53341	16.9837
1.5625e-09				22.6795	13.6789	25.9083
3.9063e-10				8.7977	5.23827	15.104
9.7656e-11				22.906	13.9396	27.8342
2.4414e-11				11.5492	13.6742	18.4814
6.1035e-12				19.0089	13.2115	23.2813
1.5259e-12				6.48832	4.59002	13.035

## Sheet: Figure 1b
Figure 1b
	SK-CO-1 [cell count]		MDA-MB-231 [cell count]
untreated	3691	3765	1546	1535
Precemtabart tocentecan (M9140)	96	104	400	493
tusa.rav.a	353	403	1376	992

## Sheet: Figure 1c
COPF230
Study
Day	Vehicle					M9140 6mg/kg					tusa.rav.a 6mg/kg
0	140.25	142.32	151.81	182.03	203.2	138.89	141.94	156.05	167.49	219.18	136.88	150.27	152.01	170.32	211.95
3	164.12	180.77	200.84	212.16	310.55	207.37	183.94	177.91	239.94	336.16	154.68	202.08	192.1	212.49	245.32
7	204.35	241.26	247.07	234.04	380.15	196.03	178.72	177.5	238.83	325.24	181.26	266.47	265.59	282.91	278.58
10	240.08	272.34	297.51	254.22	442.58	147.23	131.04	168.72	202.94	291.3	213.95	328.57	330.56	333.41	309.88
14	307.68	310.47	376.38	273.91	623.27	73.65	76.43	134.27	143.61	167.91	235.78	424.4	423.36	400.64	338.18
17	349.08	337.81	480.02	288.63	682.59	62.22	55.09	104.28	116.33	127.08	257.96	469.45	457.51	457.17	359.26
21	372.09	399.75	526.77	316.24	823.43	39.64	46.74	62.49	69.57	97.52	278.16	516.44	528.15	520.4	385.06
24	396.59	475.72	570.34	331.89	924.11	36.18	45.84	54.79	50	90.85	327.07	555.37	637.59	584.92	432.35
28	501.1	553.26	613.21	379.08	998.39	26.63	43.39	40.36	43.71	96.13	409.47	634.54	721.43	631.24	464.63
31	517.84	591.91	694.76	440.75	1064.63	24.66	40.92	31.65	30.31	116.52	462.87	730.84	808.9	734.98	494.65
35	587.94	624	805.67	473.28	1140.72	19.39	45.26	0	27.61	142.79	534.16	883.69	836.89	831.64	523.15
38	626.71	630.76	964.24	584.5	1195.29	18.54	52.32	0	25.39	164.07	634.52	926.4	928.31	859.75	550.1
42	711.18	646.23	1097.44	699.79	1254.1	29.15	58.7	0	32.7	209.98	846.12	995.28	1022.98	911.63	581.56
45	862.53	665.84	1208.94	805.14	1356.45	33.83	64.8	0	38	254.03	1017.5	1139.14	1210.95	996.91	620.11
49	949.83	697.54	1360.2	1018.22	1460.88	42.63	79.3	0	43.71	322.83	1256.76	1244.68	1528.08	1100.73	705.88
REPF210
Study
Day	Vehicle						M9140 6mg/kg						tusa.rav.a. 6mg/kg
0	122.77	146.44	167.62	195.15	201.84	203.48	129	129.31	153.19	180.08	200.36	241.32	119.77	146.16	166.46	175.06	196.23	236.1
3	131.08	174.4	190.51	224.32	234.83	251.23	138.3	144.73	186.02	243.09	242.72	297.33	143.33	176.25	216.58	209.99	257.91	284.2
7	143.67	231.96	226.21	297.11	312.28	347.26	118.23	154.03	197.49	282.45	280.13	365.76	158.69	218.24	301.84	275.61	371.73	370.39
10	159.84	336.32	266.51	331.31	375.21	438.68	113.58	160.15	217.2	295.64	323.85	388.67	211.68	255.34	408.39	373.35	525.64	464.03
14	170.7	439.09	287.78	391.64	428.28	559.07	96.62	153.31	210.76	263	313.17	376.58	287.56	315.54	551.98	466.43	657.49	574.29
17	199.84	576.24	313.35	461.08	492.62	672.43	91.07	133.08	205.6	213.08	266.69	369.95	354.98	338.99	654.6	582.93	824.14	625.53
21	247.38	636.78	369.26	538.1	579.8	774.23	84.81	107.38	187.34	197.14	200.42	322.08	422.4	385.41	749.43	694.11	985.5	709.55
24	282.74	705.7	410.78	668.18	685.22	866.9	80.07	67.79	149.11	142.67	152.25	226.09	454.61	422.84	830.33	805.47	1125.31	771.53
28	349.27	850.34	463.91	751.63	807.15	1101.45	78.34	38.08	128.6	125.16	136.5	210.59	601.69	459.45	1089.81	957.8	1274.03	845.82
31	376.99	956.6	477.66	839.89	883.34	1277.9	73.71	0	98.42	100.87	125.89	173.48	748.12	485.93	1244.79	1022.03	1380.49	899.64
35	403.41	1031.26	498.47	910.88	984.83	1472.44	87.65	0	62.34	59.35	114.26	107.6	897.4	507.2	1490.64	1131.56	1437.2	943.24
38	498.1	1287.41	528.78	1041.28	1187.94	1664.3	94.39	0	42.76	55.45	100.11	80.27	996.66	573.61	1650.22	1306.71	1615.5	1026.42
42	594.07	1625.1	567.65	1130.37	1464.51	2145.74	110.47	0	0	46.25	75.44	51.7	1130.81	615.55	1994.87	1509.48	1782.57	1137.14
45	700.07	2069.75	598.93	1372.41	1624.9	2349.87	115.36	0	0	40.62	73.12	48.22	1302.95	671.56	2220.91	1745.26	2000.26	1218.05
49							136.18	0	0	0	77.05	34.27
52							141.2	0	0	0	91.25	29.18

## Sheet: Figure 1d
Figure 1d
	Precemtabart tocentecan (M9140) [%effect ]						tusa.rav.a [%effect]							potency shift, IC50 without inhibitor vs IC50 with inhibitor
concentration [M]	w/o inhibitor		+Verapamil 1µM		+Zosuquidar 100nM		w/o inhibitor		+Verapamil 1µM		+Zosuquidar 100nM			exatecan		Dxd		SN-38		DM4		MMAE
1e-07	-92.3	-90.2	-93.1	-93.2	-92.6	-91.9	-91.6	-92.1	-95	-95	-94.2	-95.3		1.1	1.3	1.1	1.3	0.9	1	2.1	2	4.4	4.9
2.5e-08	-90.3	-87.9	-92.1	-90.7	-91.7	-86	-54.4	-52.2	-92.8	-93.2	-92.9	-93.3
6.25e-09	-65.4	-62.8	-74.8	-71.8	-61.4	-55.5	-12.4	-18	-68.2	-65.6	-84.3	-86.2
1.5625e-09	-49.2	-45.9	-50.4	-53.3	-48.9	-47.3	-13.1	-12.8	-35.9	-34.5	-50.7	-58.7
3.90625e-10	-32.4	-28.1	-36.7	-32.1	-24.9	-30.5	-9.9	-12.6	-24.4	-23.6	-27.3	-23.2
9.76562e-11	-23.2	-12.8	-15.8	-21.2	-20.5	-18.7	-2.1	0.4	-14.7	-13.2	-4.1	-6.2
2.44141e-11	-8.9	2.4	-14.9	-1.5	0.3	-5.8	-14.1	11.6	-1.8	-4	1.3	-0.7
6.10352e-12	-0.7	11.1	-5	3.9	9.8	0.3	-3.8	4.4	-7.8	-7.1	3.7	2.7
1.52588e-12	3.3	8.9	0.9	6	8.4	-5.3	-5	-1.7	-5.7	-11.8	-2.6	-12.3

## Sheet: Figure 1e
Figure 1e
OUMS 23 cell line with or without 2.5 µM Ko143											SNU5 cell line with or without 2.5 µM Ko143
potency shift factor, IC50 without inhibitor vs IC50 with inhibitor											potency shift factor, IC50 without inhibitor vs IC50 with inhibitor
exatecan		Dxd		SN-38		DM4		MMAE			exatecan		Dxd		SN-38		DM4		MMAE
0.7	1.2	3.4	4	5.5	4.3	0.4	1.4	1.2	0.8		1.2	2.2	13.2	17.1	10.3	9.5	1	1.4	1.2	1.3

## Sheet: Figure 1f
Day	Vehicle Q2Wx3						M9140 4mg/kg Q2Wx3						Irinotecan 10mg/kg Q4Dx8
0	136.3	115.3	217.1	99.3	90.4	156.1	157.9	119.7	91.6	126.6	97.8	219.3	97.3	102	147.2	143.3	124.5	185.8
4	163.7	165	318.7	130.3	226.5	275.3	171.3	205.6	139.8	181.9	157.3	371.1	194.1	197.6	266.7	192.3	186.2	288.9
8	192.2	222.4	384.2	181.5	347	448.1	141.3	194	117.5	200.7	186.3	412.6	269	217.7	380.8	186.3	236.1	429
11	288.5	253.2	402.5	220.6	478	526.9	114.7	181.3	142.7	182.4	192.8	269.3	267.2	219.9	446.6	161.2	249.6	426.2
15	398.4	336.3	501.3	328.6	632.4	777.9	66.2	96.4	128.8	96.2	196.7	177.8	257.2	192	389.7	130.4	253.8	466.9
18	420.6	506.5	615.7	349.3	683.6	771.1	50	65.8	69.2	65.3	117.1	95.3	173.1	182.3	267.7	109.1	230.5	433.1
22	672.8	582.5	783	436.1	1019.5	1114.2	44.7	61.2	65.8	48.7	130.2	56.9	202.2	215.8	437.7	75.8	228.2	466.4
25	679.1	734.5	962.2	569.1	1229.6	1392.6	37.5	54	49.7	30.2	107.3	51.2	214.2	265.4	541.1	66.4	275	505.5
29	791.8	917.7	1347.7	674.7	1427.2	1602.3	21.6	40.1	27.3	21.1	64.4	24.4	230.6	299.7	656.3	53.8	353.5	600.1
32	992.8	1031	1665.9	782.1	1749.2	2209.2	17.6	40	23	17.6	64.4	25.2	265.7	337.1	761.1	34.4	436.8	696.1
36							23.7	47.4	24.3	28.5	50.2	31.4	346.7	421.5	842.8	44.7	623.3	786.2
39							20.1	33.1	45.7	32.5	47	20	341.8	477.9	1018.6	42.9	655	924.3
43							26.5	43.7	39.9	41.9	47.8	35.5	345.1	650.2	1586.1	60.8	941.8	926.4
46							34.6	50	51.4	58.6	65	25.6	354.2	996	2025.1	70.2	1255.8	933
50							25.7	65	78	52.9	76	37.4	464.6	1284.9	2025.1	102.6	1546.7	1125.1
53							33	71.9	82	87.5	88.9	58	475.9	1606.7	2025.1	118.9	1640.3	1287.2
57							24.6	53.7	62.3	72.6	76.1	38.2	621.8	2076.5	2025.1	121.9	2396.8	2033.7
60							18.5	50.9	64.9	53.9	69.3	41

## Sheet: Extended Data Figure 1
Extended Data Figure 1
	1000 MDA-MB-231 + 750 SK-CO1						1000 MDA-MB-231 only
	SK-CO-1 [cell count]		MDA-MB-231 [cell count]				SK-CO-1 [cell count]		MDA-MB-231 [cell count]
untreated	780	984	3567	3862		untreated	0	3	3519	3771
Precemtabart tocentecan (M9140)	119	152	1926	1976		Precemtabart tocentecan (M9140)	4	1	3936	4151
tusa.rav.a	398	274	2936	3037		tusa.rav.a	2	6	4183	4054
